# Supplementary material for: Association Among Sperm Adiponectin, DNA Fragmentation, Oxidative Stress and Metabolites in Male Infertility
Source: Antioxidants (Basel). 2025 Nov 27;14(12):1427. doi: 10.3390/antiox14121427 (PMC12729378; doi:10.3390/antiox14121427)
Supplement: Supplementary file 1 [file antioxidants-14-01427-s001.zip]

Archive with 1 entries (1 files):
- antioxidants-3976153-supplementary.pdf
